# Supplementary material for: Exploring Black Soybean Extract Cream for Inflammatory Dermatitis—Toward Radiation Dermatitis Relief
Source: Int J Mol Sci. 2024 Oct 29;25(21):11598. doi: 10.3390/ijms252111598 (PMC11546988; doi:10.3390/ijms252111598)
Supplement: Supplementary file 1 [file ijms-25-11598-s001.zip]

Archive with 1 entries (1 files):
- ijms-3287014-supplementary.pdf
